# Supplementary material for: Combination of bazedoxifene with chemotherapy and SMAC-mimetics for the treatment of colorectal cancer
Source: Cell Death Dis. 2024 Apr 10;15(4):255. doi: 10.1038/s41419-024-06631-8 (PMC11006905; doi:10.1038/s41419-024-06631-8)
Supplement: Supplementary file 2 — Supplementary Table 2 [file 41419_2024_6631_MOESM2_ESM.xlsx]

## Sheet: Figure 2J
	Figure 2J					Figure 3E
	Vehicle 24h vs. 15μM BZA 24h	Vehicle 48h vs. 15μM BZA 48h				LIM2405 24h VEH vs 24h BZA
Target	p-value	p-value				Target	p-value
Bad	0.8608	<0.0001				Bad	<0.0001
Bax	0.3625	<0.0001				Bax	0.0187
Bcl-2	0.4509	<0.0001				Bcl-2	0.692
Bcl-w	0.1223	<0.0001				Bcl-w	>0.9999
BID	0.7884	<0.0001				BID	>0.9999
BIM	0.0058	<0.0001				BIM	0.9715
Caspase 3	0.9559	0.0005				Caspase 3	<0.0001
Caspase 8	0.0138	0.7483				Caspase 8	<0.0001
CD40	<0.0001	<0.0001				CD40	0.0007
CD40L	<0.0001	<0.0001				CD40L	>0.9999
cIAP-2	0.0838	<0.0001				cIAP-2	>0.9999
cytoC	0.0015	<0.0001				cytoC	0.9916
DR6	0.2756	<0.0001				DR6	0.1673
Fas	0.2136	<0.0001				Fas	>0.9999
FasL	0.0568	<0.0001				FasL	0.283
HSP27	>0.9999	<0.0001				HSP27	<0.0001
HSP60	0.0275	<0.0001				HSP60	<0.0001
HSP70	<0.0001	<0.0001				HSP70	0.9207
HTRA	0.0098	<0.0001				HTRA	<0.0001
Livin	<0.0001	<0.0001				Livin	>0.9999
p21	<0.0001	<0.0001				p21	<0.0001
p27	0.2275	<0.0001				p27	>0.9999
p53	<0.0001	<0.0001				p53	0.997
SMAC	<0.0001	<0.0001				SMAC	0.0047
Survivin	<0.0001	<0.0001				Survivin	<0.0001
sTNF-R1	0.9853	0.0938				sTNF-R1	<0.0001
sTNF-R2	<0.0001	<0.0001				sTNF-R2	<0.0001
TNF-a	<0.0001	<0.0001				TNF-a	<0.0001
TNF-b	<0.0001	<0.0001				TNF-b	0.9964
TRAILR-1	<0.0001	<0.0001				TRAILR-1	0.0043
TRAILR-2	0.0184	<0.0001				TRAILR-2	0.0161
TRAILR-3	0.01	<0.0001				TRAILR-3	0.9877
TRAILR-4	<0.0001	<0.0001				TRAILR-4	0.7441
XIAP	<0.0001	<0.0001				XIAP	0.9568
